# Supplementary material for: Four new species of the leafhopper genus Kapsa Dworakowska from China (Hemiptera, Cicadellidae, Typhlocybinae), with a key to Chinese species
Source: Zookeys. 2012 Jul 30;(212):25–33. doi: 10.3897/zookeys.212.3000 (PMC3428701; doi:10.3897/zookeys.212.3000)
Supplement: XML Treatment for Kapsa [file zookeys.212.3000-treatment1.xml]

<!DOCTYPE tp:taxon-treatment
  PUBLIC "-//TaxonX//DTD Taxonomic Treatment Publishing DTD v0 20100105//EN" "tax-treatment-NSO.dtd">
<tp:taxon-treatment xmlns:tp="http://www.plazi.org/taxpub"><tp:treatment-meta><mixed-citation publication-type="journal"><person-group><name><surname>Song</surname><given-names>Yuehua</given-names></name><name><surname>Li</surname><given-names>Zizhong</given-names></name></person-group><article-title>Four new species of the leafhopper genus 
                    <italic>Kapsa</italic> Dworakowska from China (Hemiptera, Cicadellidae, Typhlocybinae), with a key to Chinese species
                </article-title><source>Zookeys</source><day>30</day><month>7</month><year>2012</year><volume>2012</volume><issue>212</issue><fpage>25</fpage><lpage>33</lpage><pub-id pub-id-type="doi">10.3897/zookeys.212.3000</pub-id></mixed-citation></tp:treatment-meta><tp:nomenclature><tp:taxon-name>
                        <tp:taxon-name-part taxon-name-part-type="genus">Kapsa</tp:taxon-name-part>
                    <object-id xmlns:xlink="http://www.w3.org/1999/xlink" xlink:type="simple">http://species-id.net/wiki/Kapsa</object-id>
								</tp:taxon-name><tp:taxon-authority>Dworakowska</tp:taxon-authority><tp:nomenclature-citation-list><tp:nomenclature-citation><tp:taxon-name>Kapsa</tp:taxon-name><comment> Dworakowska, 1972: 402; <xref ref-type="bibr" rid="B8">1978</xref>: 243; <xref ref-type="bibr" rid="B3">1979</xref>: 22; <xref ref-type="bibr" rid="B4">1980</xref>: 186; <xref ref-type="bibr" rid="B1">Chiang and Knight 1990</xref>: 215; <xref ref-type="bibr" rid="B11">Song and Li 2008</xref>: 389.</comment></tp:nomenclature-citation></tp:nomenclature-citation-list></tp:nomenclature><tp:treatment-sec sec-type="Type species"><title>Type species.</title><p><italic><tp:taxon-name>Typhlocyba furcifrons</tp:taxon-name></italic> Jacobi, 1941
                    </p></tp:treatment-sec><tp:treatment-sec sec-type="Description"><title>Description.</title><p>Dorsum beige, yellow or white. Vertex unicolorous or with pair of preapical spots or with large median apical spot. Scutellum pale with or without dark lateral triangles or entirely dark.</p><p>Head narrower than pronotum, fore margin weakly produced, broadly rounded. Forewing with outer apical cell short; hind wing submarginal vein not extended to wing apex.</p><p>Male pygofer lobe with oblique dorsolateral internal ridge, usually with sparse long fine setae on lateral surface; dorsal appendage movably articulated; ventral appendages absent. Subgenital plates with 2-6 basal macrosetae. Style apex with extension; preapical lobe prominent. Connective Y-shaped, with central lobe well developed. Aedeagus with or without processes, gonopore apical on ventral surface. Anal tube usual with basal processes.</p><p>The genus is similar <italic><tp:taxon-name>Tautoneura</tp:taxon-name></italic> Anufriev, 1969 externally (body slim, dorsum yellow or white, head and face narrow) but the forewing lacks the red dots found in <italic><tp:taxon-name>Tautoneura</tp:taxon-name></italic>. It also differs in having the male pygofer lobe with basolateral setae not distinctly enlarged, and the pygofer without ventral appendages. The genus is also similar to <italic><tp:taxon-name>Empoascanara</tp:taxon-name></italic> Distant, 1918 in the male genitalia although differing in having the subgenital plate microsetae on the dorsal margin not in groups and the style with a 2nd extension. It differs externally from <italic><tp:taxon-name>Emopoascanara</tp:taxon-name></italic> in its narrower head.
                    </p></tp:treatment-sec><tp:treatment-sec sec-type="Distribution"><title>Distribution.</title><p>India; Nepal; Sri Lanka; China (Taiwan, Sichuan, Guizhou, Yunnan); Vietnam; Indonesia; New Guinea.</p></tp:treatment-sec><tp:treatment-sec sec-type="Key to Chinese species of the genus Kapsa (males)"><title>Key to Chinese species of the genus <italic><tp:taxon-name>Kapsa</tp:taxon-name></italic> (males)
                    </title><table-wrap content-type="key" position="anchor" orientation="portrait"><table><tbody><tr><td rowspan="1" colspan="1">1</td><td rowspan="1" colspan="1">Aedeagus with processes (<xref ref-type="fig" rid="F1">Figs 9</xref>, <xref ref-type="fig" rid="F2">15</xref>, <xref ref-type="fig" rid="F3">23</xref>, <xref ref-type="fig" rid="F4">31</xref>)
                                    </td><td rowspan="1" colspan="1">2</td></tr><tr><td rowspan="1" colspan="1">–</td><td rowspan="1" colspan="1">Aedeagus without processes</td><td rowspan="1" colspan="1">6</td></tr><tr><td rowspan="1" colspan="1">2</td><td rowspan="1" colspan="1">Aedeagus with both basal and apical processes (<xref ref-type="fig" rid="F2">Figs 15, 16</xref>)
                                    </td><td rowspan="1" colspan="1"><italic><tp:taxon-name>Kapsa quadrispina</tp:taxon-name></italic>sp. n.
                                    </td></tr><tr><td rowspan="1" colspan="1">–</td><td rowspan="1" colspan="1">Aedeagus either with basal processes or apical processes (<xref ref-type="fig" rid="F1">Figs 9</xref>, <xref ref-type="fig" rid="F3">23</xref>, <xref ref-type="fig" rid="F4">31</xref>)
                                    </td><td rowspan="1" colspan="1">3<!--PageBreak--></td></tr><tr><td rowspan="1" colspan="1">3</td><td rowspan="1" colspan="1">Pygofer with dorsal appendage bifurcate (<xref ref-type="fig" rid="F1">Figs 5</xref>, <xref ref-type="fig" rid="F4">27</xref>)
                                    </td><td rowspan="1" colspan="1">4</td></tr><tr><td rowspan="1" colspan="1">–</td><td rowspan="1" colspan="1">Pygofer with dorsal appendage not bifurcate (<xref ref-type="fig" rid="F2">Figs 13</xref>, <xref ref-type="fig" rid="F3">20</xref>)
                                    </td><td rowspan="1" colspan="1">5</td></tr><tr><td rowspan="1" colspan="1">4</td><td rowspan="1" colspan="1">Aedeagus with pereatrium and basal processes moderately long (<xref ref-type="fig" rid="F1">Fig. 8</xref>)
                                    </td><td rowspan="1" colspan="1"><italic><tp:taxon-name>Kapsa acuminata</tp:taxon-name></italic> sp. n.
                                    </td></tr><tr><td rowspan="1" colspan="1">–</td><td rowspan="1" colspan="1">Aedeagus with preatrium and basal processes long (<xref ref-type="fig" rid="F4">Fig. 30</xref>)
                                    </td><td rowspan="1" colspan="1"><italic><tp:taxon-name>Kapsa yanheensis</tp:taxon-name></italic> sp. n.
                                    </td></tr><tr><td rowspan="1" colspan="1">5</td><td rowspan="1" colspan="1">Aedeagus with processes placed apically on shaft, bifurcate near base (<xref ref-type="fig" rid="F3">Figs 22, 23</xref>)
                                    </td><td rowspan="1" colspan="1"><italic><tp:taxon-name>Kapsa puerensis</tp:taxon-name></italic> sp. n.
                                    </td></tr><tr><td rowspan="1" colspan="1">–</td><td rowspan="1" colspan="1">Aedeagus with processes placed medially on shaft, not bifurcate</td><td rowspan="1" colspan="1"><italic><tp:taxon-name>Kapsa biprocessa</tp:taxon-name></italic> Song &amp; Li
                                    </td></tr><tr><td rowspan="1" colspan="1">6</td><td rowspan="1" colspan="1">Aedeagus with dorsal apodeme short and small, not expanded in lateral view</td><td rowspan="1" colspan="1"><italic><tp:taxon-name>Kapsa fangxianga</tp:taxon-name></italic> Song &amp; Li
                                    </td></tr><tr><td rowspan="1" colspan="1">–</td><td rowspan="1" colspan="1">Aedeagus with dorsal apodeme large, greatly expanded in lateral view</td><td rowspan="1" colspan="1">7</td></tr><tr><td rowspan="1" colspan="1">7</td><td rowspan="1" colspan="1">Pygofer dorsal appendage short, distinctly expanded at base</td><td rowspan="1" colspan="1"><italic><tp:taxon-name>Kapsa diasonica</tp:taxon-name></italic> Chiang &amp; Knight
                                    </td></tr><tr><td rowspan="1" colspan="1">–</td><td rowspan="1" colspan="1">Pygofer dorsal appendage long, not distinctly expanded at base</td><td rowspan="1" colspan="1">8</td></tr><tr><td rowspan="1" colspan="1">8</td><td rowspan="1" colspan="1">Gonopore long (as in <xref ref-type="fig" rid="F1">Fig. 9</xref>)
                                    </td><td rowspan="1" colspan="1">9</td></tr><tr><td rowspan="1" colspan="1">–</td><td rowspan="1" colspan="1">Gonopore short (as in <xref ref-type="fig" rid="F3">Figs 22, 23</xref>, <xref ref-type="fig" rid="F4">30, 31</xref>)
                                    </td><td rowspan="1" colspan="1">10</td></tr><tr><td rowspan="1" colspan="1">9</td><td rowspan="1" colspan="1">Aedeagus with preatrium short</td><td rowspan="1" colspan="1"><italic><tp:taxon-name>Kapsa arca</tp:taxon-name></italic> Song &amp; Li
                                    </td></tr><tr><td rowspan="1" colspan="1">–</td><td rowspan="1" colspan="1">Aedeagus with preatrium extremely long</td><td rowspan="1" colspan="1"><italic><tp:taxon-name>Kapsa elscinta</tp:taxon-name></italic> Chiang &amp; Knight
                                    </td></tr><tr><td rowspan="1" colspan="1">10</td><td rowspan="1" colspan="1">Aedeagal shaft slender and sinuate</td><td rowspan="1" colspan="1"><italic><tp:taxon-name>Kapsa dolka</tp:taxon-name></italic> Dworakowska
                                    </td></tr><tr><td rowspan="1" colspan="1">–</td><td rowspan="1" colspan="1">Aedeagal shaft broad and straight</td><td rowspan="1" colspan="1"><italic><tp:taxon-name>Kapsa suaoensis</tp:taxon-name></italic> Chiang &amp; Knight
                                    </td></tr></tbody></table></table-wrap></tp:treatment-sec><tp:treatment-sec><!--Section generated to contain objects referenced in tp:taxon-treatment.--><fig id="F1" position="float" orientation="portrait"><label>Figures 1–10.</label><caption><p><italic><tp:taxon-name>Kapsa acuminata</tp:taxon-name></italic> sp. n. <bold>1</bold> Head and thorax, dorsal view <bold>2</bold> Forewing <bold>3</bold> Hind wing <bold>4</bold> Abdominal apodemes <bold>5</bold> Pygofer lobe, lateral view <bold>6</bold> Subgenital plate <bold>7</bold> Style <bold>8</bold> Aedeagus, lateral view <bold>9</bold>  Aedeagus, ventral view <bold>10</bold> Connective</p></caption><graphic xmlns:xlink="http://www.w3.org/1999/xlink" xlink:href="ZooKeys-212-025-g001.jpg" position="float" orientation="portrait" xlink:type="simple"/></fig><fig id="F2" position="float" orientation="portrait"><label>Figures 11–17.</label><caption><p><italic><tp:taxon-name>Kapsa quadrispina</tp:taxon-name></italic> sp. n. <bold>11</bold> Head and thorax, dorsal view <bold>12</bold> Abdominal apodemes <bold>13</bold> Pygofer lobe, lateral view <bold>14</bold> Subgenital plate <bold>15</bold> Style, aedeagus and connective, ventral view <bold>16</bold> Aedeagus, lateral view <bold>17</bold> Connective.</p></caption><graphic xmlns:xlink="http://www.w3.org/1999/xlink" xlink:href="ZooKeys-212-025-g002.jpg" position="float" orientation="portrait" xlink:type="simple"/></fig><fig id="F3" position="float" orientation="portrait"><label>Figures 18–24.</label><caption><p><italic><tp:taxon-name>Kapsa puerensis</tp:taxon-name></italic> sp. n. <bold>18</bold> Head and thorax, dorsal view <bold>19</bold> Abdominal apodemes <bold>20</bold> Male pygofer and anal tube process, lateral view <bold>21</bold> Style. <bold>22</bold> Aedeagus, lateral view <bold>23</bold> Aedeagus, ventral view <bold>24</bold> Connective.</p></caption><graphic xmlns:xlink="http://www.w3.org/1999/xlink" xlink:href="ZooKeys-212-025-g003.jpg" position="float" orientation="portrait" xlink:type="simple"/></fig><fig id="F4" position="float" orientation="portrait"><label>Figures 25–33.</label><caption><p><italic><tp:taxon-name>Kapsa yanheensis</tp:taxon-name></italic> sp. n<bold>. 25</bold> Head and thorax, dorsal view <bold>26</bold> Abdominal apodemes <bold>27</bold> Male pygofer lobe, lateral view. <bold>28</bold> Subgenital plate <bold>29</bold> Style, lateral view <bold>30</bold> Aedeagus, lateral view <bold>31</bold> Aedeagus, ventral view <bold>32</bold> Connective, ventral view <bold>33</bold> Style, dorsal view.</p></caption><graphic xmlns:xlink="http://www.w3.org/1999/xlink" xlink:href="ZooKeys-212-025-g004.jpg" position="float" orientation="portrait" xlink:type="simple"/></fig></tp:treatment-sec><ref-list><ref id="B8"><mixed-citation xmlns:xlink="http://www.w3.org/1999/xlink" xlink:type="simple"><person-group><name name-style="western"><surname>Dworakowska</surname><given-names>I</given-names></name><name name-style="western"><surname>Nagaich</surname><given-names>BB</given-names></name><name name-style="western"><surname>Singh</surname><given-names>S</given-names></name></person-group> (<year>1978</year>)<article-title> <italic>Kapsa simlensis</italic> sp.n. from India and some other Typhlocybinae (Auchenorrhyncha, Cicadellidae).</article-title><source>Bulletin de l’Académie Polonaise des Sciences, Série des Sciences Biologiques </source><volume>26</volume> (<issue>4</issue>): <fpage>243</fpage>-<lpage>249</lpage>.</mixed-citation></ref><ref id="B3"><mixed-citation xmlns:xlink="http://www.w3.org/1999/xlink" xlink:type="simple"><person-group><name name-style="western"><surname>Dworakowska</surname><given-names>I</given-names></name></person-group> (<year>1979</year>)<article-title> On some Erythroneurini from Vietnam (Typhlocybinae, Cicadellidae).</article-title><source>Annotationes Zoologicae et Botanicae </source><volume>131</volume>: <fpage>1</fpage>-<lpage>50</lpage>.</mixed-citation></ref><ref id="B4"><mixed-citation xmlns:xlink="http://www.w3.org/1999/xlink" xlink:type="simple"><person-group><name name-style="western"><surname>Dworakowska</surname><given-names>I</given-names></name></person-group> (<year>1980</year>)<article-title> On some Typhlocybinae from India (Homoptera, Auchenorrhyncha, Cicadellidae).</article-title><source>Entomologische Abhandlungen Staatliches Museum für Tierkunde in Dresden </source><volume>43</volume> (<issue>8</issue>): <fpage>151</fpage>-<lpage>201</lpage>.</mixed-citation></ref><ref id="B1"><mixed-citation xmlns:xlink="http://www.w3.org/1999/xlink" xlink:type="simple"><person-group><name name-style="western"><surname>Chiang</surname><given-names>CC</given-names></name><name name-style="western"><surname>Knight</surname><given-names>WJ</given-names></name></person-group> (<year>1990</year>)<article-title> Studies on Taiwanese Typhlocybinae (Homoptera: Cicadellidae) (IV) tribe Erythroneurini.</article-title><source>Bulletin of the National Museum of Natural Science Number </source><volume>2</volume>: <fpage>191</fpage>-<lpage>255</lpage>.</mixed-citation></ref><ref id="B11"><mixed-citation xmlns:xlink="http://www.w3.org/1999/xlink" xlink:type="simple"><person-group><name name-style="western"><surname>Song</surname><given-names>YH</given-names></name><name name-style="western"><surname>Li</surname><given-names>C</given-names></name><name name-style="western"><surname>Li</surname><given-names>ZZ</given-names></name></person-group> (<year>2008</year>)<article-title> Three new species of <italic>Kapsa</italic> (Hemiptera: Cicadellidae: Typhlocybinae) from China.</article-title><source>Entomological News </source><volume>119</volume> (<issue>4</issue>): <fpage>389</fpage>-<lpage>396</lpage>. doi: <ext-link ext-link-type="uri" xlink:href="http://dx.doi.org/10.3157/0013-872X-119.4.389" xlink:type="simple">10.3157/0013-872X-119.4.389</ext-link></mixed-citation></ref></ref-list></tp:taxon-treatment>
