# Supplementary material for: Four new species of the leafhopper genus Kapsa Dworakowska from China (Hemiptera, Cicadellidae, Typhlocybinae), with a key to Chinese species
Source: Zookeys. 2012 Jul 30;(212):25–33. doi: 10.3897/zookeys.212.3000 (PMC3428701; doi:10.3897/zookeys.212.3000)
Supplement: XML Treatment for Kapsa acuminata [file zookeys.212.3000-treatment2.xml]

<!DOCTYPE tp:taxon-treatment
  PUBLIC "-//TaxonX//DTD Taxonomic Treatment Publishing DTD v0 20100105//EN" "tax-treatment-NSO.dtd">
<tp:taxon-treatment xmlns:tp="http://www.plazi.org/taxpub"><tp:treatment-meta><mixed-citation publication-type="journal"><person-group><name><surname>Song</surname><given-names>Yuehua</given-names></name><name><surname>Li</surname><given-names>Zizhong</given-names></name></person-group><article-title>Four new species of the leafhopper genus 
                    <italic>Kapsa</italic> Dworakowska from China (Hemiptera, Cicadellidae, Typhlocybinae), with a key to Chinese species
                </article-title><source>Zookeys</source><day>30</day><month>7</month><year>2012</year><volume>2012</volume><issue>212</issue><fpage>25</fpage><lpage>33</lpage><pub-id pub-id-type="doi">10.3897/zookeys.212.3000</pub-id></mixed-citation></tp:treatment-meta><tp:nomenclature><tp:taxon-name>
                        <tp:taxon-name-part taxon-name-part-type="genus">Kapsa</tp:taxon-name-part>
                        <tp:taxon-name-part taxon-name-part-type="species">acuminata</tp:taxon-name-part>
                    <object-id xmlns:xlink="http://www.w3.org/1999/xlink" xlink:type="simple">urn:lsid:zoobank.org:act:C3213F38-E901-470D-BF1C-0A6D218E5B5F</object-id>
								<object-id xmlns:xlink="http://www.w3.org/1999/xlink" xlink:type="simple">http://species-id.net/wiki/Kapsa_acuminata</object-id>
								</tp:taxon-name><tp:taxon-status xmlns:xlink="http://www.w3.org/1999/xlink" xlink:type="simple">sp. n.</tp:taxon-status><xref ref-type="fig" rid="F1">Figures 1–10</xref></tp:nomenclature><tp:treatment-sec sec-type="Description"><title>Description.</title><p>Dorsum beige. Vertex with pair of milky yellow preapical spots; pronotum with anterior margin and median area ivory-white (<xref ref-type="fig" rid="F1">Fig. 1</xref>). Forewing brownish yellow along inner and outer margin (<xref ref-type="fig" rid="F1">Fig. 2</xref>).
                    </p><p>Abdominal apodemes nearly reaching posterior margin of 4th sternite (<xref ref-type="fig" rid="F1">Fig. 4</xref>).
                    </p><p>Male pygofer with dorsal appendage bifurcate far from base (<xref ref-type="fig" rid="F1">Fig. 5</xref>). Anal tube processes indistinct. Subgenital plate long, extended beyond pygofer apex, with three long macrosetae in oblique row (<xref ref-type="fig" rid="F1">Fig. 6</xref>). Style elongate, preapical lobe distinct (<xref ref-type="fig" rid="F1">Fig. 7</xref>). Connective Y-shaped with central lobe broad and arms short (<xref ref-type="fig" rid="F1">Fig. 10</xref>). Aedeagal shaft laterally compressed distally, tapered to acute apex in ventral view (<xref ref-type="fig" rid="F1">Fig. 9</xref>), with pair of processes at mid-length; gonopore long; preatrium long and dorsal apodeme short (<xref ref-type="fig" rid="F1">Figs 8, 9</xref>).
                    </p></tp:treatment-sec><tp:treatment-sec sec-type="Measurement"><title>Measurement.</title><p>Body length males 2.3~2.5 mm.</p></tp:treatment-sec><tp:treatment-sec sec-type="Type material"><title>Type material.</title><p><italic>Holotype</italic>, male, China: Guizhou Province, Mayanghe National Nature Reserve, 4 Oct. 2007, coll. Yue-hua Song. <italic>Paratypes</italic>: five males, same date as holotype.
                    </p></tp:treatment-sec><tp:treatment-sec sec-type="Remarks"><title>Remarks.</title><p>The new species is similar to <italic><tp:taxon-name>Kapsa biprocessa</tp:taxon-name></italic> Song &amp; Li (2008), but can be distinguished mainly by the aedeagus with pair of basal processes close to shaft; the more acute apex of shaft in ventral view with the gonopore longer (<xref ref-type="fig" rid="F1">Figs 8, 9</xref>).
                    </p></tp:treatment-sec><tp:treatment-sec sec-type="Etymology"><title>Etymology.</title><p>The specific epithet is derived from the Latin word “<italic>acuminata</italic>” which refers to the acuminate apex of aedeagus in ventral view.
                    </p><fig id="F1" position="float" orientation="portrait"><label>Figures 1–10.</label><caption><p><italic><tp:taxon-name>Kapsa acuminata</tp:taxon-name></italic> sp. n. <bold>1</bold> Head and thorax, dorsal view <bold>2</bold> Forewing <bold>3</bold> Hind wing <bold>4</bold> Abdominal apodemes <bold>5</bold> Pygofer lobe, lateral view <bold>6</bold> Subgenital plate <bold>7</bold> Style <bold>8</bold> Aedeagus, lateral view <bold>9</bold>  Aedeagus, ventral view <bold>10</bold> Connective</p></caption><graphic xmlns:xlink="http://www.w3.org/1999/xlink" xlink:href="ZooKeys-212-025-g001.jpg" position="float" orientation="portrait" xlink:type="simple"/></fig></tp:treatment-sec></tp:taxon-treatment>
