# Supplementary material for: Four new species of the leafhopper genus Kapsa Dworakowska from China (Hemiptera, Cicadellidae, Typhlocybinae), with a key to Chinese species
Source: Zookeys. 2012 Jul 30;(212):25–33. doi: 10.3897/zookeys.212.3000 (PMC3428701; doi:10.3897/zookeys.212.3000)
Supplement: XML Treatment for Kapsa quadrispina [file zookeys.212.3000-treatment3.xml]

<!DOCTYPE tp:taxon-treatment
  PUBLIC "-//TaxonX//DTD Taxonomic Treatment Publishing DTD v0 20100105//EN" "tax-treatment-NSO.dtd">
<tp:taxon-treatment xmlns:tp="http://www.plazi.org/taxpub"><tp:treatment-meta><mixed-citation publication-type="journal"><person-group><name><surname>Song</surname><given-names>Yuehua</given-names></name><name><surname>Li</surname><given-names>Zizhong</given-names></name></person-group><article-title>Four new species of the leafhopper genus 
                    <italic>Kapsa</italic> Dworakowska from China (Hemiptera, Cicadellidae, Typhlocybinae), with a key to Chinese species
                </article-title><source>Zookeys</source><day>30</day><month>7</month><year>2012</year><volume>2012</volume><issue>212</issue><fpage>25</fpage><lpage>33</lpage><pub-id pub-id-type="doi">10.3897/zookeys.212.3000</pub-id></mixed-citation></tp:treatment-meta><tp:nomenclature><tp:taxon-name>
                        <tp:taxon-name-part taxon-name-part-type="genus">Kapsa</tp:taxon-name-part>
                        <tp:taxon-name-part taxon-name-part-type="species">quadrispina</tp:taxon-name-part>
                    <object-id xmlns:xlink="http://www.w3.org/1999/xlink" xlink:type="simple">urn:lsid:zoobank.org:act:2C2E709E-3CC3-4DED-A4E4-CD274D604A76</object-id>
								<object-id xmlns:xlink="http://www.w3.org/1999/xlink" xlink:type="simple">http://species-id.net/wiki/Kapsa_quadrispina</object-id>
								</tp:taxon-name><tp:taxon-status xmlns:xlink="http://www.w3.org/1999/xlink" xlink:type="simple">sp. n.</tp:taxon-status><xref ref-type="fig" rid="F2">Figures 11–17</xref></tp:nomenclature><tp:treatment-sec sec-type="Description"><title>Description.</title><p>Dorsum beige. Vertex with large median apical spot, brownish yellow; pronotum with median area and posterior margin, brownish yellow; scutellum with<!--PageBreak--> basal triangles and T-shaped streak medially, milky yellow (<xref ref-type="fig" rid="F2">Fig. 11</xref>). Forewing with brochosome field orange yellow.
                    </p><p>Abdominal apodemes slim, not exceeding 3rd sternite (<xref ref-type="fig" rid="F2">Fig. 12</xref>).
                    </p><p>Male pygofer lobe with dorsal appendage slightly curved downward in lateral view (<xref ref-type="fig" rid="F2">Fig. 13</xref>). Anal tube with processes very short, indistinct. Subgenital plate with three long macrosetae in oblique row and row of short stout setae along upper margin (<xref ref-type="fig" rid="F2">Fig. 14</xref>). Style elongate, with apex slightly expanded; preapical lobe prominent (<xref ref-type="fig" rid="F2">Fig. 15</xref>). Connective Y-shaped with central lobe broad and arms short (<xref ref-type="fig" rid="F2">Fig. 17</xref>). Aedeagus with pair of basal atrial processes, well separated from shaft, the latter with pair of short apical processes; gonopore moderately long; preatrium broad and dorsal apodeme short (<xref ref-type="fig" rid="F2">Figs 15, 16</xref>).
                    </p></tp:treatment-sec><tp:treatment-sec sec-type="Measurement"><title>Measurement.</title><p>Body length male 2.8 mm.</p></tp:treatment-sec><tp:treatment-sec sec-type="Type material"><title>Type material.</title><p><italic>Holotype</italic>, male, China: Guizhou Province, Mayanghe National Nature Reserve, at light, 30 Sep. 2007, coll. Yue-hua Song. <italic>Paratypes</italic>: two females, same date as holotype.
                    </p></tp:treatment-sec><tp:treatment-sec sec-type="Remarks"><title>Remarks.</title><p>The new species is similar to <italic><tp:taxon-name>Kapsa distalis</tp:taxon-name></italic> Sohi &amp; Mann (1992), but the aedeagus has a pair of atrial processes and apical processes (<xref ref-type="fig" rid="F2">Figs 15, 16</xref>) and the dorsal pygofer appendage is not apically bifurcate (<xref ref-type="fig" rid="F2">Fig. 13</xref>).
                    </p></tp:treatment-sec><tp:treatment-sec sec-type="Etymology"><title>Etymology.</title><p>The specific name is derived from the Latin prefix “<italic>quadri-</italic>” and the Latin word “<italic>spina</italic>”, referring to the aedeagus with four processes (<xref ref-type="fig" rid="F2">Figs. 15, 16</xref>).
                    </p><fig id="F2" position="float" orientation="portrait"><label>Figures 11–17.</label><caption><p><italic><tp:taxon-name>Kapsa quadrispina</tp:taxon-name></italic> sp. n. <bold>11</bold> Head and thorax, dorsal view <bold>12</bold> Abdominal apodemes <bold>13</bold> Pygofer lobe, lateral view <bold>14</bold> Subgenital plate <bold>15</bold> Style, aedeagus and connective, ventral view <bold>16</bold> Aedeagus, lateral view <bold>17</bold> Connective.</p></caption><graphic xmlns:xlink="http://www.w3.org/1999/xlink" xlink:href="ZooKeys-212-025-g002.jpg" position="float" orientation="portrait" xlink:type="simple"/></fig></tp:treatment-sec></tp:taxon-treatment>
