# Supplementary material for: Four new species of the leafhopper genus Kapsa Dworakowska from China (Hemiptera, Cicadellidae, Typhlocybinae), with a key to Chinese species
Source: Zookeys. 2012 Jul 30;(212):25–33. doi: 10.3897/zookeys.212.3000 (PMC3428701; doi:10.3897/zookeys.212.3000)
Supplement: XML Treatment for Kapsa puerensis [file zookeys.212.3000-treatment4.xml]

<!DOCTYPE tp:taxon-treatment
  PUBLIC "-//TaxonX//DTD Taxonomic Treatment Publishing DTD v0 20100105//EN" "tax-treatment-NSO.dtd">
<tp:taxon-treatment xmlns:tp="http://www.plazi.org/taxpub"><tp:treatment-meta><mixed-citation publication-type="journal"><person-group><name><surname>Song</surname><given-names>Yuehua</given-names></name><name><surname>Li</surname><given-names>Zizhong</given-names></name></person-group><article-title>Four new species of the leafhopper genus 
                    <italic>Kapsa</italic> Dworakowska from China (Hemiptera, Cicadellidae, Typhlocybinae), with a key to Chinese species
                </article-title><source>Zookeys</source><day>30</day><month>7</month><year>2012</year><volume>2012</volume><issue>212</issue><fpage>25</fpage><lpage>33</lpage><pub-id pub-id-type="doi">10.3897/zookeys.212.3000</pub-id></mixed-citation></tp:treatment-meta><tp:nomenclature><tp:taxon-name>
                        <tp:taxon-name-part taxon-name-part-type="genus">Kapsa</tp:taxon-name-part>
                        <tp:taxon-name-part taxon-name-part-type="species">puerensis</tp:taxon-name-part>
                    <object-id xmlns:xlink="http://www.w3.org/1999/xlink" xlink:type="simple">urn:lsid:zoobank.org:act:EBB34F64-A357-4FB2-94A9-206E38FBC92E</object-id>
								<object-id xmlns:xlink="http://www.w3.org/1999/xlink" xlink:type="simple">http://species-id.net/wiki/Kapsa_puerensis</object-id>
								</tp:taxon-name><tp:taxon-status xmlns:xlink="http://www.w3.org/1999/xlink" xlink:type="simple">sp. n.</tp:taxon-status><xref ref-type="fig" rid="F3">Figures 18–24</xref></tp:nomenclature><tp:treatment-sec sec-type="Description"><title>Description.</title><p>Dorsum brownish yellow. Pair of preapical patches on vertex and medial area of pronotum, milky yellow (<xref ref-type="fig" rid="F3">Fig. 18</xref>). Forewing beige.
                    </p><p>Abdominal apodemes large, broad, extended to 5th sternite (<xref ref-type="fig" rid="F3">Fig. 19</xref>).
                    </p><p>Male pygofer with dorsal appendage expanded medially and tapering towards apex (<xref ref-type="fig" rid="F3">Fig. 20</xref>). Anal tube with basal processes long, slightly curved (<xref ref-type="fig" rid="F3">Fig. 20</xref>). Subgenital plate with four long macrosetae in oblique row and row of short rigid setae along upper margin (<xref ref-type="fig" rid="F3">Fig. 20</xref>). Style not long, apex extremely elongate, little less than half length of style; preapical lobe distinct (<xref ref-type="fig" rid="F3">Fig. 21</xref>). Connective Y-shaped with central lobe broad and arms short (<xref ref-type="fig" rid="F3">Fig. 24</xref>). Aedeagal shaft with pair of apical processes, bifurcate near base, upper branch short, tooth-like; lower branch very long; gonopore short (<xref ref-type="fig" rid="F3">Figs 22</xref>, 23); dorsal apodeme slender in lateral view and pretrium expanded laterally at base (<xref ref-type="fig" rid="F3">Figs 22, 23</xref>).
                    </p></tp:treatment-sec><tp:treatment-sec sec-type="Measurement"><title>Measurement.</title><p>Body length males 2.8~2.9 mm, females 2.9~3.0 mm.</p></tp:treatment-sec><tp:treatment-sec sec-type="Type material"><title>Type material.</title><p><italic>Holotype</italic>, male, China: Yunnan Province, Pu’er City, Meizihu Park, 23 July 2008, coll. Yue-hua Song. <italic>Paratypes</italic>: three males, two females, same date as holotype.
                    </p></tp:treatment-sec><tp:treatment-sec sec-type="Remarks"><title>Remarks.</title><p>The new species is similar to <italic><tp:taxon-name>Kapsa decorata</tp:taxon-name></italic> Dworakowska (1981), but the aedeagus has branched apical processes, the lower one much longer than upper one (<xref ref-type="fig" rid="F3">Figs 22, 23</xref>) and the preatrium is expanded laterally at base and the dorsal apodeme is slender (<xref ref-type="fig" rid="F3">Fig. 22</xref>).
                    </p></tp:treatment-sec><tp:treatment-sec sec-type="Etymology"><title>Etymology.</title><p>The specific name is named for its type locality.</p><fig id="F3" position="float" orientation="portrait"><label>Figures 18–24.</label><caption><p><italic><tp:taxon-name>Kapsa puerensis</tp:taxon-name></italic> sp. n. <bold>18</bold> Head and thorax, dorsal view <bold>19</bold> Abdominal apodemes <bold>20</bold> Male pygofer and anal tube process, lateral view <bold>21</bold> Style. <bold>22</bold> Aedeagus, lateral view <bold>23</bold> Aedeagus, ventral view <bold>24</bold> Connective.</p></caption><graphic xmlns:xlink="http://www.w3.org/1999/xlink" xlink:href="ZooKeys-212-025-g003.jpg" position="float" orientation="portrait" xlink:type="simple"/></fig></tp:treatment-sec></tp:taxon-treatment>
