# Supplementary material for: Four new species of the leafhopper genus Kapsa Dworakowska from China (Hemiptera, Cicadellidae, Typhlocybinae), with a key to Chinese species
Source: Zookeys. 2012 Jul 30;(212):25–33. doi: 10.3897/zookeys.212.3000 (PMC3428701; doi:10.3897/zookeys.212.3000)
Supplement: XML Treatment for Kapsa yanheensis [file zookeys.212.3000-treatment5.xml]

<!DOCTYPE tp:taxon-treatment
  PUBLIC "-//TaxonX//DTD Taxonomic Treatment Publishing DTD v0 20100105//EN" "tax-treatment-NSO.dtd">
<tp:taxon-treatment xmlns:tp="http://www.plazi.org/taxpub"><tp:treatment-meta><mixed-citation publication-type="journal"><person-group><name><surname>Song</surname><given-names>Yuehua</given-names></name><name><surname>Li</surname><given-names>Zizhong</given-names></name></person-group><article-title>Four new species of the leafhopper genus 
                    <italic>Kapsa</italic> Dworakowska from China (Hemiptera, Cicadellidae, Typhlocybinae), with a key to Chinese species
                </article-title><source>Zookeys</source><day>30</day><month>7</month><year>2012</year><volume>2012</volume><issue>212</issue><fpage>25</fpage><lpage>33</lpage><pub-id pub-id-type="doi">10.3897/zookeys.212.3000</pub-id></mixed-citation></tp:treatment-meta><tp:nomenclature><tp:taxon-name>
                        <tp:taxon-name-part taxon-name-part-type="genus">Kapsa</tp:taxon-name-part>
                        <tp:taxon-name-part taxon-name-part-type="species">yanheensis</tp:taxon-name-part>
                    <object-id xmlns:xlink="http://www.w3.org/1999/xlink" xlink:type="simple">urn:lsid:zoobank.org:act:B54E04DD-B5B8-4D6F-B11A-6A09489C75A9</object-id>
								<object-id xmlns:xlink="http://www.w3.org/1999/xlink" xlink:type="simple">http://species-id.net/wiki/Kapsa_yanheensis</object-id>
								</tp:taxon-name><tp:taxon-status xmlns:xlink="http://www.w3.org/1999/xlink" xlink:type="simple">sp. n.</tp:taxon-status><xref ref-type="fig" rid="F4">Figures 25–33</xref></tp:nomenclature><tp:treatment-sec sec-type="Description"><title>Description.</title><p>Dorsum beige. Vertex with large dark median apical spot; anterior margin of vertex and pronotum milky yellow.<!--PageBreak--></p><p>Abdominal apodemes small, not exceeding 3rd sternite (<xref ref-type="fig" rid="F4">Fig. 26</xref>).
                    </p><p>Male pygofer lobe with dorsal appendage bifurcate near base, curved ventrally (<xref ref-type="fig" rid="F4">Fig. 27</xref>). Anal tube processes indistinct. Subgenital plate with three long macrosetae in oblique row on lateral surface (<xref ref-type="fig" rid="F4">Fig. 28</xref>). Style apex elongate, little sinuate; preapical lobe prominent (<xref ref-type="fig" rid="F4">Fig. 29</xref>). Connective Y-shaped with central lobe broad and arms short (<xref ref-type="fig" rid="F4">Fig. 32</xref>). Aedeagal shaft with pair of long basal processes, extending to near apex of shaft; gonopore short (<xref ref-type="fig" rid="F4">Figs 30, 31</xref>); dorsal apodeme short and preatrium long (<xref ref-type="fig" rid="F4">Fig. 30</xref>).
                    </p></tp:treatment-sec><tp:treatment-sec sec-type="Measurement"><title>Measurement.</title><p>Body length males 2.5~2.7 mm, females 2.6~2.8 mm.</p></tp:treatment-sec><tp:treatment-sec sec-type="Type material"><title>Type material.</title><p><italic>Holotype</italic>, male, China: Guizhou Province, Yanhe County, Mayanghe National Nature Reserve, 30 Sep. 2007, coll. Yue-hua Song. <italic>Paratypes</italic>: four males, ten females, same date as holotype.
                    </p></tp:treatment-sec><tp:treatment-sec sec-type="Remarks"><title>Remarks.</title><p>The new species is similar to <italic><tp:taxon-name>Kapsa mingorensis</tp:taxon-name></italic> (Ahmed, 1970) (see also <xref ref-type="bibr" rid="B8">Dworakowska et al. 1978</xref>), but the aedeagus has a pair of basal processes, without apical vestiture (<xref ref-type="fig" rid="F4">Figs 30, 31</xref>) and the preatrium is not expanded in lateral view (<xref ref-type="fig" rid="F4">Fig. 30</xref>).
                    </p></tp:treatment-sec><tp:treatment-sec sec-type="Etymology"><title>Etymology. </title><p>The new species is named for its type locality: Yanhe.</p><fig id="F4" position="float" orientation="portrait"><label>Figures 25–33.</label><caption><p><italic><tp:taxon-name>Kapsa yanheensis</tp:taxon-name></italic> sp. n<bold>. 25</bold> Head and thorax, dorsal view <bold>26</bold> Abdominal apodemes <bold>27</bold> Male pygofer lobe, lateral view. <bold>28</bold> Subgenital plate <bold>29</bold> Style, lateral view <bold>30</bold> Aedeagus, lateral view <bold>31</bold> Aedeagus, ventral view <bold>32</bold> Connective, ventral view <bold>33</bold> Style, dorsal view.</p></caption><graphic xmlns:xlink="http://www.w3.org/1999/xlink" xlink:href="ZooKeys-212-025-g004.jpg" position="float" orientation="portrait" xlink:type="simple"/></fig></tp:treatment-sec><ref-list><ref id="B8"><mixed-citation xmlns:xlink="http://www.w3.org/1999/xlink" xlink:type="simple"><person-group><name name-style="western"><surname>Dworakowska</surname><given-names>I</given-names></name><name name-style="western"><surname>Nagaich</surname><given-names>BB</given-names></name><name name-style="western"><surname>Singh</surname><given-names>S</given-names></name></person-group> (<year>1978</year>)<article-title> <italic>Kapsa simlensis</italic> sp.n. from India and some other Typhlocybinae (Auchenorrhyncha, Cicadellidae).</article-title><source>Bulletin de l’Académie Polonaise des Sciences, Série des Sciences Biologiques </source><volume>26</volume> (<issue>4</issue>): <fpage>243</fpage>-<lpage>249</lpage>.</mixed-citation></ref></ref-list></tp:taxon-treatment>
